# Supplementary material for: Sex and Age Differences in Ketamine Efficacy and Safety in Chronic Pain Alleviation
Source: J Clin Med. 2025 Jun 16;14(12):4269. doi: 10.3390/jcm14124269 (PMC12194336; doi:10.3390/jcm14124269)
Supplement: Supplementary file 1 [file jcm-14-04269-s001.zip]

Archive with 1 entries (1 files):
- jcm-3584458-supplementary.pdf
